# Supplementary material for: A High-Sensitivity MXene/PVDF Flexible Piezoelectric Sensor for Intelligent Tunnel Lighting
Source: Materials (Basel). 2026 May 11;19(10):1976. doi: 10.3390/ma19101976 (PMC13208359; doi:10.3390/ma19101976)
Supplement: Supplementary file 1 [file materials-19-01976-s001.zip]

Archive with 2 entries (2 files):
- materials-4230738-supplementary.zip
- Video S1.zip
